# Supplementary material for: The pristine unused pulmonary surfactant isolated from human amniotic fluid forms highly condensed interfacial films
Source: Physiol Rep. 2025 Jun 19;13(12):e70403. doi: 10.14814/phy2.70403 (PMC12179403; doi:10.14814/phy2.70403)
Supplement: Supplementary file 1 — Figure S1. [file PHY2-13-e70403-s001.zip]

Archive with 2 entries (2 files):
- PHYSREP-2025-05-381-T-f08-z-.pdf
- PHYSREP-2025-05-381-T-s02.pdf
